# Supplementary material for: Comprehensive analysis illustrating the role of PANoptosis-related genes in lung cancer based on bioinformatic algorithms and experiments
Source: Front Pharmacol. 2023 Feb 16;14:1115221. doi: 10.3389/fphar.2023.1115221 (PMC9977813; doi:10.3389/fphar.2023.1115221)
Supplement: Supplementary file 1 [file Table1.XLS]

id	HR	HR.95L	HR.95H	pvalue
FADD	1.222917572	1.088376534	1.37409007	0.000714176
TNFRSF1A	1.330588655	1.108451748	1.597242435	0.002178161
CASP9	1.269742699	1.065699212	1.512853255	0.007542889
MLKL	1.162531974	1.017187331	1.328644734	0.02710217
CASP4	1.145274749	1.003359153	1.307262954	0.044468429
NLRP1	0.923375148	0.841335247	1.013414887	0.093100733
ADAR	1.131238688	0.963987263	1.327508171	0.130877735
CASP5	1.12024309	0.958173312	1.309726085	0.154421058
MEFV	1.119990353	0.954748697	1.313830954	0.164107985
PYCARD	1.075459245	0.969260489	1.193293858	0.170253195
CASP10	0.929152795	0.83049218	1.03953407	0.199493723
DIABLO	1.12053623	0.925651632	1.35645139	0.243029
NLRC4	0.940788351	0.823241743	1.075118856	0.370081174
NAIP	0.877882307	0.657551093	1.172041767	0.377062701
RIPK3	0.953599512	0.853506451	1.065430762	0.40104672
GSDMA	1.04485278	0.938022673	1.16384962	0.425272182
CASP6	1.061693118	0.91001964	1.238646098	0.446572318
AIM2	1.021352826	0.963605355	1.082561018	0.476776079
GSDMB	0.967757444	0.883571845	1.059964141	0.480302966
APAF1	1.054128945	0.903729306	1.22955826	0.502116217
DCN	0.978692376	0.913348385	1.048711295	0.541262462
CASP2	1.045461661	0.894239287	1.222256839	0.577040976
ZBP1	0.973306	0.879485389	1.077135085	0.600849564
NLRP9	0.826396733	0.363527478	1.878624318	0.649046679
GSDMC	1.011281615	0.952967817	1.073163738	0.711225677
CASP1	0.980282427	0.879648655	1.092428928	0.718589758
GSDMD	1.022995184	0.897762821	1.165696688	0.732929739
RIPK1	1.033382075	0.846699511	1.261224907	0.746684863
TNF	0.986583997	0.902990594	1.077915972	0.764935748
FAS	1.013434231	0.925026515	1.110291353	0.77445946
NLRP3	0.984800885	0.881276767	1.100486043	0.786951516
CASP7	1.011179595	0.86112388	1.187383369	0.892098166
CASP8	1.007974736	0.858981069	1.182811943	0.922463731
BAX	1.007650023	0.822262308	1.234835354	0.941435921
CASP3	0.993405572	0.831102161	1.187404721	0.942049472
NLRP6	1.003024359	0.82250623	1.223161392	0.976203236
